# Supplementary material for: Carbapenemase-Producing Enterobacteriaceae Isolates from Edo State, Nigeria
Source: Antimicrob Agents Chemother. 2017 Jul 25;61(8):e00255-17. doi: 10.1128/AAC.00255-17 (PMC5527642; doi:10.1128/AAC.00255-17)
Supplement: Supplemental material [file AAC.00255-17_zac008176439s1.xlsx]

## Sheet: Sheet1
Supplement Table 1 Summarized data of Enterobacteriaceae isolates provided by three Nigerian hospitals
Hospital	Sample Source	Enterobacteriaceae isolates as identified by the hospitals
University of Benin Teaching Hospital, Benin	Urinary catheter tip n=3, blood culture n= 3, high vaginal swabs n= 1, wound/ear/throat/umbilical swab n=24, endocervical swab n=6, urine n= 98, wound high vaginal swab aspirate n= 1, synovial fluid n= 1, pleural aspirate n= 1, unidentified source n=12	Escherichia coli n=71, Klebsiella pneumoniae n=31, Proteus mirabilis n=2, Citrobacter freundii n=3, Enterobacter cloacae n=19, Enterobacter aerogenes n=1, Morganella morganii n= 5, Providencia rettgeri n=4, Serratia marcescens n=6, Leclercia adecarboxylata n=1, Providencia stuartii n=1, Escherichia hermanii n=1, Enterobacter asburiae n=5 Total n= 150
Central Hospital Benin	Urine n= 20, semen n=1, peritoneal fluid n=1, wound swab n=7, high vaginal swab n=10, endocervical swab n=4, ear swab n=1, pus n=4	Escherichia coli n=18, Klebsiella pneumoniae n=11, Proteus mirabilis n= 3, Enterobacter asburiae n=1, Enterobacter cloacae n= 7, Morganella morganii n=1, Providencia rettgeri n=2, Citrobacter freundii n=1, Citrobacter koseri n=4 Total n= 48
Igbinedion Teaching Hospital Okada	Urine n= 6, wound swab n= 3, high vaginal swab n=3, stool n=3, sputum n= 1, unidentified source n= 4	Escherichia coli n= 12, Klebsiella pneumoniae n=2, Enterobacter cloacae n=4, Serratia marcescens n=1, Enterobacter asburiae n=1 Total n= 20
